# Supplementary material for: The First 1000 Days of PKU: A Narrative Review of Maternal PKU and Early Life Management After Positive Newborn Screening
Source: Nutrients. 2026 Jan 8;18(2):199. doi: 10.3390/nu18020199 (PMC12845488; doi:10.3390/nu18020199)
Supplement: Supplementary file 1 [file nutrients-18-00199-s001.zip]

Archive with 1 entries (1 files):
- nutrients-4078022-supplementary.pdf
